# Supplementary material for: Rifampicin for the treatment of a cardiogenic shock related to mavacamten toxicity: the worse and the best of drug interactions from a case report
Source: Eur Heart J Case Rep. 2026 May 14;10(5):ytag368. doi: 10.1093/ehjcr/ytag368 (PMC13270335; doi:10.1093/ehjcr/ytag368)
Supplement: ytag368_Supplementary_Data [file ytag368_Supplementary_Data.zip]

Archive with 3 entries (3 files):
- Supplemental Table 1.docx
- Supplemental Video 1.avi
- Supplemental Video 2.avi
